# Supplementary material for: Monitoring of plant water uptake by measuring root dielectric properties on a fine timescale: diurnal changes and response to leaf excision
Source: Plant Methods. 2024 Jan 9;20:5. doi: 10.1186/s13007-023-01133-8 (PMC10775601; doi:10.1186/s13007-023-01133-8)
Supplement: Supplementary file 1 — Additional file 1: Periodograms for the time series of root electrical capacitance (CR), dissipation factor (DR) and electrical conductance (GR). [file 13007_2023_1133_MOESM1_ESM.zip]

Archive with 117 entries (117 files):
- CR_CDC0.jpg
- CR_CDC1.jpg
- CR_CDC2.jpg
- CR_CDC3.jpg
- CR_CDC4.jpg
- CR_CDC5.jpg
- CR_CDC6.jpg
- CR_CLE0.jpg
- CR_CLE1.jpg
- CR_CLE2.jpg
- CR_CLE3.jpg
- CR_CLE4.jpg
- CR_CLE5.jpg
- CR_MDC0.jpg
- CR_MDC1.jpg
- CR_MDC2.jpg
- CR_MDC3.jpg
- CR_MDC4.jpg
- CR_MDC5.jpg
- CR_MDC6.jpg
- CR_MLE0.jpg
- CR_MLE1.jpg
- CR_MLE2.jpg
- CR_MLE3.jpg
- CR_MLE4.jpg
- CR_MLE5.jpg
- CR_PDC0.jpg
- CR_PDC1.jpg
- CR_PDC2.jpg
- CR_PDC3.jpg
- CR_PDC4.jpg
- CR_PDC5.jpg
- CR_PDC6.jpg
- CR_PLE0.jpg
- CR_PLE1.jpg
- CR_PLE2.jpg
- CR_PLE3.jpg
- CR_PLE4.jpg
- CR_PLE5.jpg
- DR_CDC0.jpg
- DR_CDC1.jpg
- DR_CDC2.jpg
- DR_CDC3.jpg
- DR_CDC4.jpg
- DR_CDC5.jpg
- DR_CDC6.jpg
- DR_CLE0.jpg
- DR_CLE1.jpg
- DR_CLE2.jpg
- DR_CLE3.jpg
- DR_CLE4.jpg
- DR_CLE5.jpg
- DR_MDC0.jpg
- DR_MDC1.jpg
- DR_MDC2.jpg
- DR_MDC3.jpg
- DR_MDC4.jpg
- DR_MDC5.jpg
- DR_MDC6.jpg
- DR_MLE0.jpg
- DR_MLE1.jpg
- DR_MLE2.jpg
- DR_MLE3.jpg
- DR_MLE4.jpg
- DR_MLE5.jpg
- DR_PDC0.jpg
- DR_PDC1.jpg
- DR_PDC2.jpg
- DR_PDC3.jpg
- DR_PDC4.jpg
- DR_PDC5.jpg
- DR_PDC6.jpg
- DR_PLE0.jpg
- DR_PLE1.jpg
- DR_PLE2.jpg
- DR_PLE3.jpg
- DR_PLE4.jpg
- DR_PLE5.jpg
- GR_CDC0.jpg
- GR_CDC1.jpg
- GR_CDC2.jpg
- GR_CDC3.jpg
- GR_CDC4.jpg
- GR_CDC5.jpg
- GR_CDC6.jpg
- GR_CLE0.jpg
- GR_CLE1.jpg
- GR_CLE2.jpg
- GR_CLE3.jpg
- GR_CLE4.jpg
- GR_CLE5.jpg
- GR_MDC0.jpg
- GR_MDC1.jpg
- GR_MDC2.jpg
- GR_MDC3.jpg
- GR_MDC4.jpg
- GR_MDC5.jpg
- GR_MDC6.jpg
- GR_MLE0.jpg
- GR_MLE1.jpg
- GR_MLE2.jpg
- GR_MLE3.jpg
- GR_MLE4.jpg
- GR_MLE5.jpg
- GR_PDC0.jpg
- GR_PDC1.jpg
- GR_PDC2.jpg
- GR_PDC3.jpg
- GR_PDC4.jpg
- GR_PDC5.jpg
- GR_PDC6.jpg
- GR_PLE0.jpg
- GR_PLE1.jpg
- GR_PLE2.jpg
- GR_PLE3.jpg
- GR_PLE4.jpg
- GR_PLE5.jpg
